# Supplementary material for: Age-related methylation profiles of equine blood leukocytes in the RNASEL locus
Source: J Appl Genet. 2015 Nov 9;57:383–8. doi: 10.1007/s13353-015-0323-4 (PMC4963465; doi:10.1007/s13353-015-0323-4)
Supplement: Supplementary file 4 — (XLSX 15 kb) [file 13353_2015_323_MOESM4_ESM.xlsx]

## Sheet: Table S2
Table S2 Methylation percent (PM) of the eight CpG sites of CGI1 calculated based on trace values (sample set B) using method developed by Leakey et al. (2008).
ID	breed	age (years)	methylation percent based on the bioedit trace values
			CpG1	CpG2	CpG3	CpG4	CpG5	CpG6	CpG7	CpG8
1	AA	18	96.440225452388	95.7081545064378	98.3247422680412	72.0599441198882	90.5231235784685	1.4318588596267	50.9495660923154	80.7401812688822
2	AA	16	91.5069157971366	91.9401939025815	96.5397923875433	67.0201608204172	82.4994127319709	0	59.0864680019541	80.5170475833646
3	AA	< 1	94.0294715447154	90.753132984548	94.8465682829702	70.4170131875965	86.7899603698811	0	63.2186793873964	80.2105797285298
4	AA	< 1	92.1640329110618	92.9681717246484	98.4983250548689	71.4319166373961	71.6345585628176	0	59.0215609633085	79.3681495809155
6	AA	< 1	97.8454080258551	95.661336308417	98.5368598761958	64.9753030983386	71.818284297148	0	62.385430305916	80.9766145644008
8	AA	< 1	98.1358189081225	94.8388721047331	97.4603942435603	74.5441194468241	83.1076884859024	0	55.7717250324254	76.5749073583907
9	AA	< 1	80.8259587020649	96.3342181772216	96.9490729875616	65.0928884155721	72.1216509775525	2.16439384461403	65.504496735247	84.8389134554643
10	AA	< 1	95.5377750423142	99.7133438440591	98.9113342203943	63.5627530364373	71.254253197231	16.4997496244366	48.1037924151697	83.1693423096841
11	AA	16	88.3801355650851	98.5868448098664	98.9576094510076	71.6914366595895	81.1725452812202	0	54.1059688023721	84.2198340361855
12	AA	18	91.819244253993	94.4981049027999	95.4508340137641	71.7784256559767	77.0696142991533	0	55.2337063857801	83.7376338257216
13	AA	19	96.0193346602218	86.8143459915612	98.2038079271943	88.5803582161317	88.1513722645388	9.40680069496152	59.9161322150962	82.7067669172932
14	AA	21	81.4403553299492	99.8549042367963	99.0484120375877	62.5306408310961	85.5643044619423	0	66.7159763313609	83.7387964148528
15	AA	17	96.9217853644886	89.0308426893793	98.5683607730852	72.1307619943556	90.6707605101559	0	58.5269932070075	88.0354151710936
16	AA	< 1	95.3437078789364	91.0501193317422	97.000599880024	74.9544072948328	79.4208256315465	0	56.0337998415632	77.2138081593669
17	AA	< 1	92.3306902378786	95.934458543797	96.900826446281	69.7111448953339	79.2412312097351	0	60.9665427509294	73.9829103430685
19	AA	< 1	94.4126819126819	93.1279911645601	99.180231877269	72.8305422180583	84.4988758726778	0	56.8240029271862	78.0206134359866
20	AA	< 1	93.0839802399435	93.1818181818182	95.5869373345102	75.2438109527382	82.3197492163009	0	61.8616677440207	82.0091923834537
21	AA	< 1	90.7861495021549	97.206313730968	99.122477121725	75.8084733015793	67.1473354231975	0	58.9703384293741	77.9323257991173
22	AA	< 1	91.4309031556039	94.1123768078843	96.8443197755961	76.4139873269186	79.2330383480826	0	65.2632870995458	81.414039934698
23	AA	< 1	90.87728067983	92.8778367938194	97.6827714053991	65.280205056507	74.8538011695906	0	68.8829463960131	84.9568434032059
24	AA	19	90.1234567901235	97.3062323986776	99.5468962392388	76.6263672999424	90.4451176881846	0.241254523522316	65.0544135429262	87.5714640815312
25	AA	21	92.0807255077277	97.3068919084343	98.3650589746584	69.1504508780256	88.6992065400337	0	60.0450901803607	84.1351734812331
26	AA	21	95.0725431152477	95.5012853470437	99.1696322657177	87.0807158942752	96.628537025888	0	54.7360631475086	82.4828636709825
27	AA	17	94.3679599499374	94.7077219148424	98.7173507462687	73.8232186876394	92.8791834797057	0	64.964020290197	85.6936763645107
28	AA	17	99.4982438534872	91.9491525423729	100	80.7482746095169	91.6089018606348	0	56.0306575231948	82.7803443931121
29	AA	19	100	98.9958158995816	99.8626750892612	98.6416734582994	71.8117131910235	0	46.9196919691969	100
30	AA	16	97.3038554866541	89.2210958552547	100	72.8919275518772	90.4520183708001	0	63.9705882352941	86.7999013076733
31	HC	< 1	100	100	99.2560446373218	34.21498813157	79.7529169526424	0	56.3263424752247	79.1104330477643
32	HC	< 1	100	84.7056358684266	99.7483960246572	79.9693649110404	81.1000726920281	0	60.8193566125928	79.7597283886132
33	HC	< 1	93.700989844453	94.0075822428764	99.0683591475486	71.3019132057863	77.994822311132	0	55.6632344033919	79.1874376869392
34	HC	< 1	91.0637071202076	100	98.3760584618954	63.8905066977286	86.4546525323911	0	44.9404761904762	89.1844489915229
35	HC	< 1	93.9050936003483	96.4717057945447	98.5122737416315	75.085490962384	89.541036052664	0	69.5710619577172	81.78013049366
36	HC	< 1	94.4852941176471	93.6161723633462	97.8461170276415	62.3154164205552	75.3525299206067	0	62.4259997583666	74.5114698385726
37	HC	< 1	94.860983001713	94.3460233697701	92.7654609101517	67.5468186576713	76.314872866597	0	65.8594211458949	82.7586206896552
38	HC	18	92.3906150919467	93.4394362774875	97.3039766344642	72.2568225569018	81.6933638443936	0	56.7655994391213	82.7606565119849
39	HC	20	92.9367019831568	92.544028795475	97.179125528914	81.5554511278195	85.5552924461283	0	58.7381552117069	84.5871559633027
40	HC	13	95.4369469026549	95.7098283931357	99.2970123022847	86.400937866354	89.9941141848146	2.56659773750152	65.3525954946131	85.6947381515114
42	HC	10	95.917132920006	95.5499930468641	98.3938720039535	76.1150377772362	87.3588610702013	0	67.1627106137007	79.6122576610381
43	HC	10	97.2018654230513	94.575501450738	98.8169880515793	81.0037523452158	92.3972440009503	0	62.2866690535863	83.996120271581
44	HC	21	96.4300425648771	94.7012849384024	96.9973576747538	70.3113685734975	82.8800388538125	6.51208682782437	56.077381676603	87.1382636655948
45	HC	15	91.5912031047865	91.2621359223301	97.0939979881525	72.056338028169	81.6828849456211	0	56.2569901826768	81.9621074487412
46	HC	< 1	98.7046632124352	89.2197125256673	99.8444790046656	69.9740893156531	80.7044410413476	0	56.4368334084422	78.7910922587487
50	HC	< 1	95.8677685950413	90.8966205262502	99.6517701683111	76.0018639328984	83.624065503738	0	61.2294350210432	82.3591363875724
52	HC	< 1	100	88.6363636363636	100	81.3753581661891	78.5407725321888	0	68.75	80.5970149253731
53	HC	< 1	93.0106817882105	91.9144172160717	98.0677426687884	66.1588556808931	72.912230896617	0	56.7655120857214	70.0728993477427
54	HC	19	97.6098791661134	96.9856819894499	97.7762172284644	83.6467702371218	91.1493981590748	0	61.0685194058457	84.173009544521
55	HC	17	95.5758329876953	94.0399067115833	98.8058275614999	77.6278409090909	89.3693263258481	0	57.8462628409494	86.1343533349271
57	HC	10	94.8013862969875	94.1587301587302	98.3122362869198	78.1075164193627	87.0542256961407	0	53.9100868908198	79.6178343949045
58	HC	10	95.194874532835	95.8364875094625	97.8103031001498	78.7084698175012	86.8933758413036	0	60.3566694782504	87.1982443306511
59	HC	10	93.5147507629705	94.6979038224414	99.0909090909091	75.7402338890271	88.2751433038041	0	61.2007025387195	81.4814814814815
Description of the indirect method: The data from fourdye-trace electropherograms of fluorescent dye terminator sequencing were used to calculate PM for selected CpG sites. To perform this, trace value outputs generated by BioEdit software (Hall 1999) were used to read and calculate primary and secondary peaks from the electropherograms. Peak trace values were then used for PM calculations applyi…
