# Supplementary material for: Age-related methylation profiles of equine blood leukocytes in the RNASEL locus
Source: J Appl Genet. 2015 Nov 9;57:383–8. doi: 10.1007/s13353-015-0323-4 (PMC4963465; doi:10.1007/s13353-015-0323-4)
Supplement: Supplementary file 5 — (XLSX 11 kb) [file 13353_2015_323_MOESM5_ESM.xlsx]

## Sheet: Table S3
Table S3 Average percent of methylation in particular CpG sites of three CG islands of RNASEL locus across 50 blood samples from individuals of both horse breeds.
CGI region	CpG site	nt position (NC_009148)	Methylation [%]	comment
CGI 1	1	19678143	100.0
	2	19678133	100.0
	3	19678090	100.0
	4	19678056	100.0
	5	19678045	100.0
	6	19678007	0.0
	7	19677945	98.3
	8	19677919	100.0
	9	19677890	0.0	SNP_CpG (NCBI_ss#944501432)
	10	19677867	1.7
	11	19677807	0.0
	12	19677805	0.0
	13	19677797	0.0
	14	19677783	0.0
	15	19677779	0.0
	16	19677762	0.0
	17	19677745	0.0	SNP_CpG (NCBI_ss#944501433)
	18	19677739	0.0
	19	19677729	0.0
	20	19677724	0.0
	21	19677716	0.0	SNP_CpG (NCBI_ss#944501434)
	22	19677710	0.0
	23	19677686	0.0
	24	19677684	0.0
	25	19677639	0.0
CGI 2	1	19676351	100
	2	19676235	100
	3	19676092	100
	4	19676070	100
	5	19676068	ND	SNP_CpG (NCBI_ss#944501428)
	6	19676058	100
	7	19676043	100
	8	19676032	100
	9	19676004	100
	10	19675993	100
	11	19675950	100
CGI 3	1	19674259	100.0
	2	19674242	100.0
	3	19674238	100.0
	4	19674202	100.0
	5	19674196	ND	SNP_CpG (NCBI_ss#944501446)
	6	19674173	100.0
	7	19674155	100.0
	8	19674143	100.0
	9	19674052	100.0
	10	19674047	100.0
	11	19674020	100.0
	12	19674003	100.0
	13	19673977	93.2
	14	19673839	100.0
	15	19673828	100.0
	16	19673806	100.0
Average methylation percent (PM) assesed using BISMA software for data including BS-PCR sequencing reads of 50 leukocyte blood samples (sample set B)
ND - PM value not determined because of low quality of sequence reads or the lack of guanosine residues resulted from genetic polymorphism
CpG sites influenced by genetic polymorphism are in bold
