# Supplementary material for: Age-related methylation profiles of equine blood leukocytes in the RNASEL locus
Source: J Appl Genet. 2015 Nov 9;57:383–8. doi: 10.1007/s13353-015-0323-4 (PMC4963465; doi:10.1007/s13353-015-0323-4)
Supplement: Supplementary file 6 — (XLSX 10 kb) [file 13353_2015_323_MOESM6_ESM.xlsx]

## Sheet: Table S4
Table S4: Variance of methylation percent (PM) in CGI1 region (RNASEL promoter) calculated using cloned BSPCR sequencing data (sample set A).
CpG site	Nt position (NC_009148)	Male HC			Female AA
		21 months	13 yrs	Variance	13 yrs	21 yrs	Variance
1	19678143	94.7	100	14.045	93.8	90	7.22
2	19678133	89.5	88.9	0.18	87.5	90	3.125
3	19678090	100	94.4	15.68	87.5	90	3.125
4	19678056	73.7	77.8	8.405	68.8	70	0.72
5	19678045	73.7	77.8	8.405	87.5	78.9	36.98
6	19678007	10.5	0	55.125	6.2	10	7.22
7*	19677945	57.9	33.3	302.58	62.5	47.4	114.005
8	19677919	57.9	83.3	322.58	75	85	50
9**	19677890	10.5	5.6	12.005	31.2	15	131.22
10	19677867	15.8	11.1	11.045	12.5	15	3.125
11	19677807	0	0	0	0	0	0
12	19677805	0	0	0	0	0	0
13	19677797	0	0	0	0	10.5	55.125
14	19677783	0	0	0	0	10	50
15	19677779	0	0	0	0	0	0
16	19677762	0	0	0	0	0	0
17	19677745	0	5.6	15.68	0	11.1	61.605
18	19677739	0	0	0	0	0	0
19	19677729	0	0	0	0	5.6	15.68
20	19677724	5.3	0	14.045	6.7	0	22.445
21	19677716	0	0	0	0	0	0
22	19677710	0	0	0	0	0	0
23	19677686	0	0	0	0	0	0
24	19677684	0	0	0	0	0	0
25	19677639	0	0	0	0	15.4	118.58
Averaged PM values		23.58	23.112		24.768	25.756
*CpG sites of greatest variance are in bold
**SNP-CpG site (excluded from investigations of breed and age-related differences)
