# Supplementary material for: Age-related methylation profiles of equine blood leukocytes in the RNASEL locus
Source: J Appl Genet. 2015 Nov 9;57:383–8. doi: 10.1007/s13353-015-0323-4 (PMC4963465; doi:10.1007/s13353-015-0323-4)
Supplement: Supplementary file 7 — (XLSX 9 kb) [file 13353_2015_323_MOESM7_ESM.xlsx]

## Sheet: Table S5
Table S5: The variance of PM values in CGI1 between samples of 13 years old male HC and female AA individual (sample set A).
CpG site	Nt position (NC_009148)	13 yrs
		Male HC	Female AA	Variance
1	19678143	100*	93.8	19.22
2	19678133	88.9	87.5	0.98
3	19678090	94.4	87.5	23.805
4	19678056	77.8	68.8	40.5
5	19678045	77.8	87.5	47.045
6	19678007	0	6.2	19.22
7**	19677945	33.3	62.5	426.32
8	19677919	83.3	75	34.445
9***	19677890	5.6	31.2	327.68
10	19677867	11.1	12.5	0.98
11	19677807	0	0	0
12	19677805	0	0	0
13	19677797	0	0	0
14	19677783	0	0	0
15	19677779	0	0	0
16	19677762	0	0	0
17	19677745	5.6	0	15.68
18	19677739	0	0	0
19	19677729	0	0	0
20	19677724	0	6.7	22.445
21	19677716	0	0	0
22	19677710	0	0	0
23	19677686	0	0	0
24	19677684	0	0	0
25	19677639	0	0	0
* PM values from Table 2
**CpG sites of greatest variance are in bold
***SNP-CpG site (excluded from investigations of breed and age-related differences)
